# Supplementary material for: Establishment and optimization of a system for the detection of Candida albicans based on enzymatic recombinase amplification and CRISPR/Cas12a system
Source: Microbiol Spectr. 2025 Mar 31;13(5):e00268-25. doi: 10.1128/spectrum.00268-25 (PMC12054178; doi:10.1128/spectrum.00268-25)
Supplement: Table S1 — All the oligonucleotides used in this study. [file spectrum.00268-25-s0001.xlsx]

## Sheet: Sheet1
Table S1 All the oligonucleotides used in this study
Oligo names	Sequences (5′-3′)	For purposes
ITS2-PCR1-F	TTGAGCGTCGTTTCTCCCTC	Amplification of partial ITS2 gene using PCR method.
ITS2-PCR1-R	TTCCTCCGCTTATTGATATGC
ITS2-PCR2-F	GGGTTTGCTTGAAAGACGGTAG
ITS2-PCR2-R	TTGAAGATATACGTGGTGGACG
ITS2-PCR3-F	CGTAACAAGGTTTCCGTAGGT
ITS2-PCR3-R	TAAGCCATTGTCAAAGCGATC
ITS2-LAMP1-F3	TTTCTCCCTCAAACCGCT	Amplification of partial ITS2 gene using LAMP method.
ITS2-LAMP1-B3	ATTGATATGCTTAAGTTCAGCG
ITS2-LAMP1-FIP(F1c/F2)	AAGCGATCCCGCCTTACCACGTGTTGAGCAATACGACTTG
ITS2-LAMP1-BIP(B1c/B2)	GACAATGGCTTAGGTCTAACCAATGATTTGAGGTCAAAGTTTGAAG
ITS2-LAMP1-LF	ACCGTCTTTCAAGCAAAC
ITS2-LAMP1-LB	CGGCGGTAACGTCCA
ITS2-LAMP2-F3	CGATACGTAATATGAATTGCAGAT
ITS2-LAMP2-B3	AGACCTAAGCCATTGTCAAAG
ITS2-LAMP2-FIP(F1c/F2)	AACGACGCTCAAACAGGCATCGTGAATCATCGAATCTTTGAAC
ITS2-LAMP2-BIP(B1c/B2)	CTGGGTTTGGTGTTGAGCAAATCCCGCCTTACCACTAC
ITS2-LAMP2-LF	CAGAGGGCGCAATGTGC
ITS2-LAMP2-LB	ACGACTTGGGTTTGCTTGAAAG
ITS2-LAMP3-F3	TTTGAGCGTCGTTTCTCC
ITS2-LAMP3-B3	TTCAGCGGGTAGTCCTAC
ITS2-LAMP3-FIP(F1c/F2)	CGCCTTACCACTACCGTCTTTGCTGGGTTTGGTGTTGAG
ITS2-LAMP3-BIP(B1c/B2)	TTGACAATGGCTTAGGTCTAACCGATTTGAGGTCAAAGTTTGAAG
ITS2-LAMP3-LB	TGCGGCGGTAACGTCCA
ITS2-ERA1-F	CAATACGACTTGGGTTTGCTTGAAAGACGGTAG	Amplification of partial ITS2 gene using ERA method.
ITS2-ERA1-R	CAAAGTTTGAAGATATACGTGGTGGACGTTAC
ITS2-ERA2-F	CCCAGCCTGCCGCCAGAGGTCTAAACTTAC
ITS2-ERA2-R	AAGCCATTGTCAAAGCGATCCCGCCTTACC
ITS2-ERA3-F	GCCTGCCGCCAGAGGTCTAAACTTACAACCAAT
ITS2-ERA3-R	CTAAGCCATTGTCAAAGCGATCCCGCCTTACC
Target Antisense Oligo	CCTTACCACTACCGTCTTTCAAGATCTACACTTAGTAGAAATTACTATAGTGAGTCGTATTA	The crDNA-oligo sequences used for detecting ITS2 gene.
ITS2 -crRNA	UAAUUUCUACUAAGUGUAGAUCUUGAAAGACGGUAGUGGUAAGG	The crRNA-oligo sequences used for detecting ITS2 gene.
ITS2-F	AAAAGTCGTAACAAGGTTTCCG
ITS2-R	TTCCTCCGCTTATTGATATGC
